# Supplementary material for: The Estimated Intake of S100B Relates to Microbiota Biodiversity in Different Diets
Source: Biomolecules. 2025 Jul 18;15(7):1047. doi: 10.3390/biom15071047 (PMC12292894; doi:10.3390/biom15071047)
Supplement: Supplementary file 1 [file biomolecules-15-01047-s001.zip]

Archive with 6 entries (6 files):
- biomolecules-3697913-Figure S1.pdf
- biomolecules-3697913-Figure S2.pdf
- biomolecules-3697913-Table S1.pdf
- biomolecules-3697913-Table S2.pdf
- biomolecules-3697913-Table S3.pdf
- biomolecules-3697913-Table S4.pdf
